# Supplementary material for: Solution for Mass Production of High-Throughput Digital Microfluidic Chip Based on a-Si TFT with In-Pixel Boost Circuit
Source: Micromachines (Basel). 2021 Sep 30;12(10):1199. doi: 10.3390/mi12101199 (PMC8541461; doi:10.3390/mi12101199)
Supplement: Supplementary file 1 [file micromachines-12-01199-s001.zip]

Archive with 4 entries (4 files):
- Movie S2.wmv
- Movie S3.wmv
- Movie S4.wmv
- Movie S1.wmv
